# Supplementary material for: Circulating miR-16 as an Early Biomarker of Subclinical Myocardial Strain Impairment in Pediatric Primary Hypertension
Source: Int J Mol Sci. 2026 Mar 20;27(6):2806. doi: 10.3390/ijms27062806 (PMC13026157; doi:10.3390/ijms27062806)
Supplement: Supplementary file 1 [file ijms-27-02806-s001.zip]

Archive with 1 entries (1 files):
- ijms-4145856-Supplementary Material.pdf
